# Supplementary material for: Automated pixel-based quantification of porcine circovirus 2 genome in formalin-fixed, paraffin-embedded tissues using in situ hybridisation
Source: Front Vet Sci. 2025 Aug 20;12:1609897. doi: 10.3389/fvets.2025.1609897 (PMC12405158; doi:10.3389/fvets.2025.1609897)
Supplement: Supplementary File 1 — PCV2 histopathology, ISH and qPCR results for all analysed lymphoid tissues. The file contains the complete dataset of PCV2 histopathology lesion scoring, visual and digital ISH scoring, and qPCR results. Data include all analysed lymphoid tissues (TO, TBLN, MSLN, and ISLN) from each of the 66 animals, with qPCR results specifically provided for TBLN samples. TO, tonsil; TBLN, tracheobronchial lymph node; MSLN, mesenteric lymph node; ISLN, inguinal superficial lymph node; PCV2, porcine circovirus 2. [file Table_1.XLSX]

## Sheet: Additional File 1
Animal	Histopathology								ISH								TBLN PCV2 qPCR
	Tonsil lesion score		TBLN lesion score		MSLN lesion score		ISLN lesion score		Tonsil		TBLN		MSLN		ISLN
ID	Lymphocyte depletion (LD)	Histiocytic replacement (HR)	Lymphocyte depletion (LD)	Histiocytic replacement (HR)	Lymphocyte depletion (LD)	Histiocytic replacement (HR)	Lymphocyte depletion (LD)	Histiocytic replacement (HR)	Visual score (0-3)	Digital score (labelled area, %)	Visual score (0-3)	Digital score (labelled area, %)	Visual score (0-3)	Digital score (labelled area, %)	Visual score (0-3)	Digital score (labelled area, %)	PCV2 qPCR (log10 PCV-2 DNA copies/mL)
1	0	0	0	0	0	0	0	0	2	2.2986	3	7.7761	2	5.7711	2	1.1348	10.4594
2	0	0	0	0	0	0	0	0	0	0.0005	0	0.0024	0	0.0013	0	0.0013	4
3	0	0	0	0	0	0	0	0	1	0.0423	1	0.0396	1	0.0469	1	0.0878	8.19844
4	0	0	0	1	0	1	0	1	2	2.8852	2	3.5617	2	2.5061	2	2.6512	9.46982
5	0	0	0	0	0	0	0	0	1	0.1394	1	0.371	1	0.2216	1	0.1394	8.98209
6	0	0	0	0	0	0	0	0	0	0.0009	0	0.0006	0	0.0003	0	0.0004	4.34945
7	0	0	0	0	0	0	0	0	0	0.0004	0	0.0004	0	0.0002	0	0.0004	4.04391
8	0	0	0	0	0	0	0	0	0	0.0007	0	0.0007	0	0.0001	0	0.0008	3.3
9	0	0	0	1	0	1	0	1	2	0.8513	2	3.3244	2	1.1737	2	1.022	10.4487
10	0	0	0	0	0	0	0	0	0	0.0005	0	0.0007	0	0.0004	0	0.0005	4.15921
11	0	0	0	0	0	0	0	0	0	0.0024	0	0.0008	0	0.0016	0	0.0009	4
12	0	0	0	0	0	0	0	0	1	0.795	2	4.1747	1	0.8925	1	0.7714	11.233
13	0	0	0	0	0	0	0	0	0	0.0005	0	0.0003	0	0.0005	0	0.0003	6.04783
14	0	0	0	0	0	0	0	0	2	1.7148	2	4.7835	2	3.153	2	4.1331	10.6937
15	0	0	0	0	0	0	0	0	0	0.0002	0	0.0003	0	0.0005	0	0.0004	4.44484
16	0	0	0	0	0	0	0	0	1	0.3426	2	1.4231	1	0.5593	1	0.663	9.88986
17	0	0	0	0	0	0	0	0	0	0.0002	0	0.0007	0	0.0008	0	0.0003	4
18	0	0	0	0	0	0	0	0	1	0.1137	3	19.4533	1	0.0022	1	0.069	8.9338
19	0	0	0	0	0	0	0	0	0	0.0002	0	0.0003	0	0.0008	0	0.0004	4
20	0	0	0	0	0	0	0	0	0	0.0003	0	0.0002	0	0.0004	0	0.0008	4
21	0	0	0	0	0	0	0	0	0	0.0009	0	0.0002	0	0.0002	0	0.0005	4
22	0	0	0	0	0	0	0	0	0	0.0015	0	0.0007	0	0.002	0	0.0006	5.23069
23	0	0	0	0	0	0	0	0	0	0.0009	0	0.0005	0	0.0002	0	0.0004	3.3
24	0	1	1	2	0	1	1	2	3	5.1355	3	12.0874	3	5.2005	2	2.497	10.7459
25	0	0	0	0	0	0	0	0	3	16.7845	3	8.2765	3	10.3015	3	5.1201	11.1553
26	0	0	0	0	0	0	0	0	0	0.0002	1	0.0714	0	0.0002	0	0.0004	5.30312
27	0	0	0	0	0	0	0	0	0	0.0003	1	0.5471	0	0.0005	0	0.0005	8.3514
28	0	0	0	0	0	0	0	0	0	0.0002	0	0.0007	0	0.0002	0	0.0001	5.53939
29	0	0	0	0	0	0	0	0	1	0.0326	2	3.0324	1	0.0185	1	0.0282	8.90518
30	0	0	0	0	0	0	0	0	0	0.0011	0	0.0009	0	0.0011	0	0.0003	4.42023
31	0	0	0	0	0	0	0	0	0	0.0001	0	0.0003	0	0.0001	0	0.0004	3.3
32	0	0	0	0	0	0	0	0	0	0.0012	0	0.0005	0	0.0005	0	0.0007	4.50199
33	0	0	0	0	0	0	0	0	1	0.0119	2	1.0737	1	0.012	1	0.0021	8.59062
34	0	0	0	0	0	0	0	0	0	0.0011	1	0.0147	0	0.0004	0	0.0008	5.40953
35	0	0	0	0	0	0	0	0	0	0.0002	0	0.0004	0	0.0002	0	0.0004	3.3
36	0	0	0	0	0	0	0	0	1	0.0208	2	1.6946	1	0.0063	1	0.0081	8.56133
37	0	0	0	0	0	0	0	0	0	0.0013	0	0.0005	0	0.0006	0	0.0004	5.68185
38	0	0	0	0	0	0	0	0	0	0.0007	0	0.0012	0	0.0011	0	0.0014	3.3
39	0	0	0	0	0	0	0	0	0	0.0025	1	0.0026	0	0.0011	0	0.0013	6.75393
40	0	0	0	0	0	0	0	0	0	0.0014	0	0.0025	0	0.0017	0	0.0006	5.02353
41	0	0	0	0	0	0	0	0	0	0.0007	0	0.0009	0	0.0015	0	0.0006	4.76515
42	0	0	0	0	0	0	0	0	1	0.0856	2	2.4343	1	0.008	0	0.0047	9.01313
43	0	0	0	0	0	0	0	0	1	0.0044	2	2.6349	0	0.0019	0	0.0025	8.45072
44	0	0	0	0	0	0	0	0	0	0.0017	0	0.0011	0	0.0009	0	0.0008	4
45	0	0	0	0	0	0	0	0	0	0.0013	0	0.002	0	0.0017	0	0.0011	4
46	0	0	0	0	0	0	0	0	0	0.0018	0	0.0006	0	0.0005	0	0.0009	5.54274
47	0	0	0	0	0	0	0	0	0	0.0014	0	0.0024	0	0.0008	0	0.0011	4.95561
48	0	0	0	0	0	0	0	0	0	0.0014	0	0.0005	0	0.0005	0	0.0003	3.3
49	0	0	0	1	0	0	0	0	1	0.3338	2	3.9504	1	0.1967	1	0.9223	9.86923
50	0	0	0	0	0	0	0	0	0	0.001	0	0.0013	0	0.0016	0	0.0014	6.27499
51	0	0	0	0	0	0	0	0	1	0.1902	2	4.0778	1	0.1907	1	0.0562	9.68305
52	0	0	0	0	0	0	0	0	1	0.2883	2	2.743	2	1.3001	1	0.2791	9.94498
53	0	0	0	0	0	0	0	0	0	0.0014	1	0.5034	0	0.0006	0	0.0006	6.42913
54	0	0	0	0	0	0	0	0	0	0.001	0	0.0007	0	0.0009	0	0.0009	4
55	0	0	0	1	0	0	0	0	3	5.6961	3	5.4116	3	6.2868	3	5.6524	10.3909
56	0	0	0	0	0	0	0	0	0	0.0024	0	0.0019	0	0.0008	0	0.0012	6.10377
57	0	0	0	0	0	0	0	0	0	0.0022	0	0.0008	0	0.0016	0	0.0006	7.93808
58	0	0	0	0	0	0	0	0	0	0.001	0	0.0022	0	0.0009	0	0.0009	4
59	0	0	0	0	0	0	0	0	1	0.0031	1	0.7339	1	0.0031	0	0.0014	7.10998
60	0	0	0	0	0	0	0	0	1	0.0506	1	0.5854	1	0.0184	0	0.0033	10.6812
61	0	0	0	0	0	0	0	0	0	0.001	0	0.0013	0	0.0014	0	0.0014	3.3
62	0	0	0	0	0	0	0	0	1	0.0057	1	0.5129	1	0.0091	1	0.0088	8.9061
63	0	0	0	0	0	0	0	0	0	0.0022	0	0.0021	0	0.0011	0	0.0017	4.21258
64	0	0	0	0	0	0	0	0	0	0.0012	0	0.002	0	0.0007	0	0.0013	6.2819
65	0	0	0	0	0	0	0	0	0	0.0011	0	0.0015	0	0.0013	0	0.0016	6.9353
66	0	0	0	0	0	0	0	0	0	0.0025	0	0.0022	0	0.0015	0	0.0025	6.87047
